# Supplementary material for: Testing the Utility of Polygenic Risk Scores for Type 2 Diabetes and Obesity in Predicting Metabolic Changes in a Prediabetic Population: An Observational Study
Source: Int J Mol Sci. 2022 Dec 16;23(24):16081. doi: 10.3390/ijms232416081 (PMC9787993; doi:10.3390/ijms232416081)
Supplement: Supplementary file 1 [file ijms-23-16081-s001.zip]

Archive with 1 entries (1 files):
- ijms-2043324-supplementary.pdf
